# Supplementary material for: Cephalopod body size and macroecology through deep time
Source: Sci Rep. 2025 Aug 21;15:30736. doi: 10.1038/s41598-025-13940-1 (PMC12371081; doi:10.1038/s41598-025-13940-1)
Supplement: Supplementary file 1 — Supplementary material 1 (XLSX 24.2 kb) [file 41598_2025_13940_MOESM1_ESM.xlsx]

## Sheet: Sheet1
Genus	species	Family	Group	Stage	Mid stage age	w max bc	w max diameter last septum	apical angle	h max ph phragmocone length	h max bc body chamber length	h max full shell length	Volume	Stage base	Stage top	locality	Reference	Specimen nr.
Unit						mm	mm	degrees	mm	mm	mm	l	Ma	Ma
Plectronoceras	cambria	Plectronoceridae	Plectronoceratida	Jiangshanian	492.6	4.5		14	18.3			2.5e-05	494.2	491	Huaibei City, Anhui, N. China	Pohle A, Jell P, Klug C. 2024. Plectronoceratids (Cephalopoda) from the latest Cambrian at Black Mountain, Queensland, reveal complex three-dimensional siphuncle morphology, with major taxonomic implications. PeerJ 12:e17003	laterally compressed, cyrtoconic, apical angle variable
Sinoeremoceras	bullatum	Plectronoceridae	Plectronoceratida	Stage 10	488.925		32	14	130.3			0.00235846	491	486.85	Taozhuang Town, Shandong, N. China	Pohle A, Jell P, Klug C. 2024. Plectronoceratids (Cephalopoda) from the latest Cambrian at Black Mountain, Queensland, reveal complex three-dimensional siphuncle morphology, with major taxonomic implications. PeerJ 12:e17003	laterally compressed, cyrtoconic, apical angle variable
Paraendoceras	wappingerense	Proterocameroceratidae	Endoceratida	Tremadocian	481.975						160	0.081	486.85	477.1		Klug, C., De Baets, K., Kröger, B., Bell, M. A., Korn, D., & Payne, J. L. 2015. Normal giants? Temporal and latitudinal shifts of Palaeozoic marine invertebrate gigantism and global change. Lethaia, 48(2), 267–288.
Proterocameroceras	indet.	Proterocameroceratidae	Endoceratida	Floian	474.2						770	0.41	477.1	471.3		Kröger B, Landing E. 2007. The earliest Ordovician Cephalopods of eastern Laurentia-ellesmerocerids of the Tribes Hill Formation, eastern New York. Journal of Paleontology 81(5):841–857
Proterovaginoceras	incognitum	Endoceratidae	Endoceratida	Dapingian	470.35						1000	0.8	471.3	469.4		Klug, C., De Baets, K., Kröger, B., Bell, M. A., Korn, D., & Payne, J. L. 2015. Normal giants? Temporal and latitudinal shifts of Palaeozoic marine invertebrate gigantism and global change. Lethaia, 48(2), 267–288.	MB.C.11940, Museum für Naturkunde, Berlin
Ormoceras	giganteum	Ormoceratidae	Actinoceratida	Darriwillian	463.8						1710	2.72	469.4	458.2		Klug, C., De Baets, K., Kröger, B., Bell, M. A., Korn, D., & Payne, J. L. 2015. Normal giants? Temporal and latitudinal shifts of Palaeozoic marine invertebrate gigantism and global change. Lethaia, 48(2), 267–288.
Ormoceras	indet.	Ormoceratidae	Actinoceratida	Sandbian	455.5						1720	2.66	458.2	452.8	Narva open pit, Estonia, based of bc length 0.2, angle 4°	Klug, C., De Baets, K., Kröger, B., Bell, M. A., Korn, D., & Payne, J. L. 2015. Normal giants? Temporal and latitudinal shifts of Palaeozoic marine invertebrate gigantism and global change. Lethaia, 48(2), 267–288.	TUG 1308-1
Endoceras	giganteum	Endoceratidae	Endoceratida	Katian	449	268.157		3.25		1000	4730	89.0446	452.8	445.2		Miller, A.K. 1932. The cephalopods of the Bighorn formation of the Wind River Mountains of Wyoming. Transactions of the Connecticut Academy of Arts and Sciences 31, 193–297.
Actinoceras	lesperancei	Actinoceratidae	Actinoceratida	Hirnantian	444.15	32.088		4	80		460	0.123997	445.2	443.1		Holland, C. H., & Copper, P. 2008. Ordovician and Silurian nautiloid cephalopods from Anticosti Island: traject across the Ordovician-Silurian (O-S) mass extinction boundary. Canadian Journal of Earth Sciences, 45(9), 1015–1038.
Geisonoceras	crebristriatum	Geisonoceratidae	Orthoceratida	Llandovery	438	133.333	100	4	1433.56	637.137	1911.41	8.89611	443.1	432.9		Klug, C., De Baets, K., Kröger, B., Bell, M. A., Korn, D., & Payne, J. L. 2015. Normal giants? Temporal and latitudinal shifts of Palaeozoic marine invertebrate gigantism and global change. Lethaia, 48(2), 267–288.
"Orthoceras"	gregarium	Dawsonoceratidae	Orthoceratida	Wenlock	429.8			4	170		1390	5.13	432.9	426.7	Alt Hüttendorf, bei Joachimsthal, grünl. gr. Graptolithengestein, geschätz winkel 7°, bc 20%	Klug, C., De Baets, K., Kröger, B., Bell, M. A., Korn, D., & Payne, J. L. 2015. Normal giants? Temporal and latitudinal shifts of Palaeozoic marine invertebrate gigantism and global change. Lethaia, 48(2), 267–288.
indet.	indet.	indet.	Orthoceratida	Ludlow	424.7	93.3333	70	3	1337.51	594.45	1783.35	4.06704	426.7	422.7		Klug, C., De Baets, K., Kröger, B., Bell, M. A., Korn, D., & Payne, J. L. 2015. Normal giants? Temporal and latitudinal shifts of Palaeozoic marine invertebrate gigantism and global change. Lethaia, 48(2), 267–288.
Temperoceras?	indet.	Geisonoceratidae	Orthoceratida	Ludfordian	423.85		77	7.8	567.368	170.211	737.579	1.93484	425	422.7	Filon Douze, Tafilalt	Pohle A, Klug C. 2018. Body size of orthoconic cephalopods from the late Silurian and Devonian of the Anti-Atlas (Morocco). Lethaia 51:126–148
Temperoceras	ludense	Geisonoceratidae	Orthoceratida	Pridoli	421.16	65.3333	49	7	402.07	178.698	536.093	0.599071	422.7	419.62	Tafilalt	Kröger, B. 2008. Nauutiloids before and during the origin of ammonoids in a Siluro-Devonian section of the Tafilalt, Anti-Atlas, Morocco. Papers in Palaeontology, 79, 115 pp.
Temperoceras	aequinudum	Geisonoceratidae	Orthoceratida	Lochkovian	416.32	162.452	121.869	7	1000	333	1333	9.20975	419.62	413.02	Ouidane Chebbi	Klug, C., De Baets, K., Kröger, B., Bell, M. A., Korn, D., & Payne, J. L. 2015. Normal giants? Temporal and latitudinal shifts of Palaeozoic marine invertebrate gigantism and global change. Lethaia, 48(2), 267–288.
Cancellspyroceras	loricatum	Spyroceratidae	Pseudorthoceratida	Pragian	411.82		73.9	11	388.5	494.05	505.05	1.22364	413.02	410.62	Tafilalt	Pohle A, Klug C. 2018. Body size of orthoconic cephalopods from the late Silurian and Devonian of the Anti-Atlas (Morocco). Lethaia 51:126–148
Deiroceras	hollardi	Ormoceratidae	Actinoceratida	early Emsian	406.31		235	8.7	1539.87	461.961	2001.83	48.9123	410.62	402	Gara Mdouara	Pohle A, Klug C. 2018. Body size of orthoconic cephalopods from the late Silurian and Devonian of the Anti-Atlas (Morocco). Lethaia 51:126–148
Arthrophyllum	vermiculare	Lamellorthoceratidae	Orthoceratida	Late Emsian	397.735	60	45	8	323.338	143.706	431.118	0.406319	402	393.47	Achguig, Morocco	Klug, C., De Baets, K., Kröger, B., Bell, M. A., Korn, D., & Payne, J. L. 2015. Normal giants? Temporal and latitudinal shifts of Palaeozoic marine invertebrate gigantism and global change. Lethaia, 48(2), 267–288.
Zeravshanoceras	priscum	indet.	Orthoceratida	Eifelian	390.71	68	51	3	974.473	324.824	1299.3	1.57288	393.47	387.95		Zhuravleva, F. A. 1978. Devonian Orthoceratoidea. Trudy Paleontologicheskogo Instituta, Akademiya Nauk SSSR, 168, 224 pp.
Basiloceras	goliath	Acleistoceratidae	Oncoceratida	Givetian (or Eifelian?)	385.13	140	180				1200	12	387.95	382.31	Maïder	Pohle, A., Klug, C. & Haas, M. 2019. Gigantism, taphonomy and palaeoecology of Basiloceras, a new oncocerid genus from the Middle Devonian of the Tafilalt (Morocco). Swiss Journal of Palaeontology 138:151–162	Elliptical cross section and contracted body chamber
Adnatoceras	naplense	Spyroceratidae	Pseudorthoceratida	Frasnian	377.23	64.0064	48.0048	9	306.868	136.386	409.158	0.43884	382.31	372.15	Naples, NY	Flower, R.H. 1939.Study of Pseudorthoceratidae. Palaeontographica Americana, 11(10), 214 pp.
Liofoceras	scheii	indet.	Orthoceratida	Famennian	365.505	95	63.3333	11	331.92	165.96	497.88	1.17636	372.15	358.86	Goose Fjord, southwestern Ellesmere Island, Canada	Foerste, A. F. 1926. Cephalopods from the Devonian of southwestern Ellesmereland. Report of the second Norwegian Arctic Expedition in the "Fram" 1898-1902, no. 39: 1-12, Det Norske Videnskap-Akademi i Oslo, Oslo
? Rayonnoceras	indet.	Carbactinoceratidae	Actinoceratida	Tournaisian	352.78	87.9817	70	10	380	168.889	506.667	1.02678	358.86	346.7	Kuznetsk	Shimansky, V. N. 1968. Carboniferous Orthoceratida, Oncoceratida, Actinoceratida and Bactritida. Akademiia Nauk SSSR, Trudy Paleontologicheskogo Instituta, 117, 1–148.	Pl. 16, Fig. 3
Rayonnoceras	solidiforme	Carbactinoceratidae	Actinoceratida	Visean	338.5	292.011	438.017	9	1866.67	933.333	2800	62.5065	346.7	330.3	Washington County, Arkansas	Manger, W., Stephen, D. & Meeks 1996. Pathologic Gigantism in Middle Carboniferous Cephalopods, Southern Midcontinent, United States. In: Olóriz,F. & Rodríguez-Tovar,F.J.[eds.], Advancing Research on Living and Fossil Cephalopods, 77-89
Rayonnoceras	vaughanianum	Carbactinoceratidae	Actinoceratida	Serpukhovian	326.85	166.667	125	8	898.162	399.183	1197.55	8.70883	330.3	323.4		Girty, G. H. 1909. The fauna of the Caney shale of Oklahoma. USGS Bulletin 377: 106 pp.
Adnatoceras	ichinotaniense	Spyroceratidae	Pseudorthoceratida	Bashkirian	319.3	13.3333	10	5	114.737	50.9943	152.983	0.00712014	323.4	315.2	Central Japan	Niko, S. 2000. New cephalopod material from the Bashkirian (Middle Carboniferous) of the Ichinotani Formation, Central Japan. Paleont. Res. 4(4): 255-260
Mooreoceras	normale	Pseudorthoceratidae	Pseudorthoceratida	Moscovian	311.1	75	72.5	7	410.275	205.138	615.413	0.906271	315.2	307	Tulsa County	Unklesbay, A. G. 1962. Pennsylvanian cephalopods of Oklahoma. Oklahoma Geological Survey, Bulletin, 96, 1–150.
Mooreoceras	indet.	Pseudorthoceratidae	Pseudorthoceratida	Sakmarian	291.81		27	5	309.201			0.0467721	293.52	290.1	Timor	Niko, S. 2000. New cephalopod material from the Bashkirian (Middle Carboniferous) of the Ichinotani Formation, Central Japan. Palaeontological Research, 4(4), 255–260.	Elliptical cross section
Mooreoceras?	indet.	Pseudorthoceratidae	Pseudorthoceratida	Artinskian	286.7		20	7	166.667			0.0174533	290.1	283.3	Texas	Miller, A. K. 1945. Permian Nautiloids from the Glass Mountains and the Sierra Diablo of West Texas. Journal of Paleontology, 19(3), 282–294.
Dolorthoceras	nakazawi	Pseudorthoceratidae	Pseudorthoceratida	Roadian?	270.65		7.4	5	84.7439			0.0012149	274.4	266.9	Japan	Niko, S., & Nishida, T. 2000. A new pseudorthoceratid cephalopod from the Kazanian (middle Late Permian) of Japan. Paleontological Research, 4(1), 53–55.
Pseudorthoceras?	indet.	Pseudorthoceratidae	Pseudorthoceratida	Wordian	265.59		15	5.5	156.141			0.00919748	266.9	264.28	Japan	Niko, S., & Ehiro, M. 2023. Middle Permian orthoconic nautiloids from the Takakurayama Formation in the Yaguki area, Fukushima Prefecture, Northeast Japan. Bulletin of the Tohoku University Museum, 22, 1–6.
Houdongoceras	chaohuensis	Pseudorthoceratidae	Pseudorthoceratida	Guadalupian	265.59		15	9	171.778			0.0101186	264.28	259.51	Anhui, China	Yang, A., Huang, D., Clark, B., & Sendino, C. 2021. Description of new Permian orthocerid forms from Gufeng Formation of South China (the Yangtze Craton) and their palaeobiogeographic implications in the Palaeotethys. Historical Biology, 33(11), 2804–2821.
Trematoceras	boreale	Trematoceratidae	Pseudorthoceratida	Olenekian	248.3		13	5			148.874	0.00658682	249.9	246.7	West Verkhoyansk	Schastlivceva, N. P. 1988. Triassic orthoceratoids and nautiloids of the USSR. Akademiya Nauk SSSR, Trudy Paleontologicheskogo Instituta, 229, 1–104.
Trematoceras	elegans	Trematoceratidae	Pseudorthoceratida	Anisian	244.082	25.4		4			363.68	0.0614265	246.7	241.464	Mt. San Giorgio	Pohle, A. & Klug, C. 2024. Orthoceratoid and coleoid cephalopods from the Middle Triassic of Switzerland with an updated taxonomic framework for Triassic Orthoceratoidea. – Swiss Journal of Palaeontology, 143(14): 32 pp	PIMUZ 38625
Trematoceras	triadicum (= elegans)	Trematoceratidae	Pseudorthoceratida	Ladinian	239.232	18		2			495	0.0419874	241.464	237	Röthelstein, Austria	Mojsisovics, E. v. 1873. Das Gebirge um Hallstatt. Eine geologisch-paläontologische Studie aus den Alpen. I. Theil. Die Mollusken-Faunen der Zlambach- und Hallstätter Schichten. Abhandlungen der kaiserlich-königlichen geologischen Reichsanstalt, VI, 1 - 82, Taf. I - XXXII, Kaiserl. Königl. Hof- und Staatsdruckerei, Wien
Trematoceras	elegans	Trematoceratidae	Pseudorthoceratida	Carnian	232.15		50	5			572.594	0.374762	237	227.3	St. Cassian Fm., dolomites	Quenstedt, F.A. 1846-1849. Petrefactenkunde Deutschlands. Erste Abtheilung. Erster Band: Die Cephalopoden. Nebst einem Atlas von 36 Tafeln. Fues, Leipzig.	No figures
Trematoceras	indet.	Trematoceratidae	Pseudorthoceratida	Norian	216.5		36	4			584.2	0.174889	227.3	205.7	Salzkammergut, Austria	Hauer, F. R. von. 1846. Die Cephalopoden des Salzkammergutes aus der Sammlung seiner Durchlaucht des Fürsten von Metternich, ein Beitrag zur Paläontologie der Alpen. Vienna: Braumüller & Seidel, 148 pp.
Trematoceras	cf. triadicum	Trematoceratidae	Pseudorthoceratida	Rhaetian	203.55		18.5	2.5			423.921	0.0379837	205.7	201.4	Zlambach Marl, Austria	Jeletzky, J. A. & Zapfe, H. 1967. Coleoid and orthocerid cephalopods of the Rhaetian Zlambach Marl from the Fischerwiese near Aussee, Styria (Austria). Annalen des Naturhistorischen Museums in Wien. 71:69–106
