# Supplementary material for: Cephalopod body size and macroecology through deep time
Source: Sci Rep. 2025 Aug 21;15:30736. doi: 10.1038/s41598-025-13940-1 (PMC12371081; doi:10.1038/s41598-025-13940-1)
Supplement: Supplementary file 2 — Supplementary material 2 (XLSX 10.3 kb) [file 41598_2025_13940_MOESM2_ESM.xlsx]

## Sheet: Tabelle1
	circular	elliptical	angle, circ.	angle, ellipt.
height max
height min
width max
length part
apical angle	#DIV/0!	#DIV/0!
total length	#DIV/0!	#DIV/0!	#DIV/0!	#DIV/0!
total volume	#DIV/0!	#DIV/0!	#DIV/0!	#DIV/0!
Usage instructions:
Input values (mesurements) of an orthocone specimen are entered into cells 2B, 2C, 2D, 2E, 3B, 3C, 4C, 4E, 5B,5C, 6D, 6E.
Cells 3D, 3E, 4B, 4D, 5D, 5E can be left blank.
Cells 6B, 6C, 7B, 7C, 7D, 7E, 8B, 88C, 8D, 8E show calculated results.
Each column represents a different set of given values and cross section shapes:
circular: conch height and width are approximately equal
elliptical: conch height and width are not equal
angle: apical angle is known
Where the apical angle is unknown, it is calculated by taking the maximum and minimum height and the length of the fragment (plus maximum width for elliptical cross sections).
For further information, please refer to Pohle & Klug (2018, Lethaia) or contact alexander.pohle@rub.de
