# Supplementary material for: Cephalopod body size and macroecology through deep time
Source: Sci Rep. 2025 Aug 21;15:30736. doi: 10.1038/s41598-025-13940-1 (PMC12371081; doi:10.1038/s41598-025-13940-1)
Supplement: Supplementary file 3 — Supplementary material 3 (XLSX 26.8 kb) [file 41598_2025_13940_MOESM3_ESM.xlsx]

## Sheet: Sheet1
Genus	species	Family	Stage	Age	Diameter	Phragmocone	Whorl height	Whorl width	WER	Conch volume	Conch volume in l	age upper	age lower ICTS 2023.9	Locality	Reference	Repository
Unit				Ma	mm	mm	mm	mm	unitless	l	l	Ma	Ma
Dasbergoceras	alternans	uncertain	Famennian	365.505	62	41	20	34	2.08	32.7823	0.0327823	372.15	358.86	Silesia, Poland	Dzik, J. & Korn, D. (1992): Devonian ancestors of Nautilus. Paläont. Z., 66: 81-98.	Museum für Naturkunde, Berlin
Carboniferous
Solenochilus	conspicuus	Solenochilidae	Tournaisian	352.78	294	294	118	115	2.79	5119.77	5.11977	358.86	346.7	Belgium		Museum für Naturkunde, Berlin
Pleuronautilus?	scarlettensis	Tainoceratidae	Visean	338.5	330	330	89	54	1.86	7448.2	7.4482	346.7	330.3	Isle of Man, UK		Museum für Naturkunde, Berlin
Stearoceras	peramplus	Grypoceratidae	Serpukhovian	326.85	360	360	110	220	1.99	9878.32	9.87832	330.3	323.4	Illinois, USA		Museum für Naturkunde, Berlin
Solenochilus	floweri	Solenochilidae	Bashkirian	319.3	165	165	90	102		785.505	0.785505	323.4	315.2	Arkansas, USA		Museum für Naturkunde, Berlin
Domatoceras	magister	Domatoceratidae	Moscovian	311.1	318	318	95	141	2.02	6604.6	6.6046	315.2	307	Moscow, Russia		Museum für Naturkunde, Berlin
Titanoceras	ingens	Trigonocerataceae	Kasimovian/ Missourian	305.35	386	386	154	195	2.63	12386.9	12.3869	307	303.7	Colorado, USA		Museum für Naturkunde, Berlin
Titanoceras	ponderosus	Trigonocerataceae	Gzhelian/ Virgilian	301.3	265	265	111	119	2.85	3655	3.655	303.7	298.9	Nebraska, USA		Museum für Naturkunde, Berlin
Permian
Solenocheilus	mokouemis	Solenochilidae	Asselian	296.21	205	205	117	120	3.23	1588.82	1.58882	298.9	293.52	Shanxi, China		Museum für Naturkunde, Berlin
Mosquoceras	simense	Mosquoceratidae	Sakmarian	291.81	56	56	25	28	3.06	23.5608	0.0235608	293.52	290.1	South Urals, Russia		Museum für Naturkunde, Berlin
Kummeloceras	sibiricum	Domatoceratidae	Artinskian	286.7	215	215	79	131	2.33	1854.38	1.85438	290.1	283.3	Verkhoyan, Russia		Museum für Naturkunde, Berlin
Millkoninckioceras	bibbi	Koninckioceratidae	Kungurian	278.85	250	250	87	154	2.16	3025.28	3.02528	283.3	274.4	Texas, USA		Museum für Naturkunde, Berlin
Aulametacoceras	mckeei	Tainoceratidae	Roadian	270.65	170	170	58	81	2.19	865.412	0.865412	274.4	266.9	Arizona, USA		Museum für Naturkunde, Berlin
Stearoceras	phosphoriense	Grypoceratidae	Capitanian	261.895	103	103	45	75	2.23	170.227	0.170227	264.28	259.51	Wyoming, USA		Museum für Naturkunde, Berlin
Foordiceras	flemingianus	Koninckioceratidae	Wuchiapingian	256.825	173	173	64	63	2.39	915.961	0.915961	259.51	254.14	Salt Range, Pakistan		Museum für Naturkunde, Berlin
Liroceras	meishanense	Liroceratidae	Changsinghian	253.021	300	300	168	170	2.44	5466.68	5.46668	254.14	251.902	Zhejiang, China		Museum für Naturkunde, Berlin
Triassic
indet.	indet.	uncertain	Induan	250.901	210		95			1718.05	1.71805	251.902	249.9	Nammal Gorge, Pakistan		PIMUZ
Germanonautilus	bidorsatus	Tainoceratidae	Anisian	244.082	330	195	85	120	2.87524	7448.2	7.4482	246.7	241.464	Wegnabrunn, Germany		PIMUZ 8025
Germanonautilus	suevicus	Tainoceratidae	Ladinian	239.232	363.35	215				10179.8	10.1798	241.464	237		Urlichs, M. (2000): Zur Entwicklungsreihe Germanonautilus bidorsatus – G. suevicus aus dem Germanischen Oberen Muschelkalk (Nautiloidea, Mitteltrias). Stuttgarter Beitr. Naturk. Ser. B, 292: 16 pp.
Germanonautilus	klipsteini	Tainoceratidae	Carnian	232.15	129.018	85	41	60	2.30389	353.55	0.35355	237	227.3	St. Cassian, Italy	Urlichs, M. (2000): Zur Entwicklungsreihe Germanonautilus bidorsatus – G. suevicus aus dem Germanischen Oberen Muschelkalk (Nautiloidea, Mitteltrias). Stuttgarter Beitr. Naturk. Ser. B, 292: 16 pp.	GBAW 1882/03/317
Proclydonautilus	indet.	Clydonautilidae	Norian	216.5	392	220				13022.7	13.0227	227.3	205.7	Noe Bihati, Timor	Grulke, W. (2016): Nautilus. Beautiful survivor. @One Communications, UK.
Jurassic
Cenoceras	striatum	Cenoceratidae	Hettangian	200.45	340		154			8205.88	8.20588	201.4	199.5	Charmouth, UK	Grulke, W. (2016): Nautilus. Beautiful survivor. @One Communications, UK.
Cenoceras	aff. intermedius	Cenoceratidae	Sinemurian	196.2	320					6740.35	6.74035	199.5	192.9	Nancy, France	https://www.lithologia.com/Cenoceras-aff-intermedius-bbaaabIYa.asp
Metacenoceras	indet.	Cenoceratidae	Pliensbachian	188.55	255	145				3226.07	3.22607	192.9	184.2	Seatown, UK	Grulke, W. (2016): Nautilus. Beautiful survivor. @One Communications, UK.
Metacenoceras	indet.	Cenoceratidae	Toarcian	179.45	170					865.412	0.865412	184.2	174.7	Belmont, F	Grulke, W. (2016): Nautilus. Beautiful survivor. @One Communications, UK.
Metacenoceras	indet.	Cenoceratidae	Aalenian	172.8	320	180			3.1684	6740.35	6.74035	174.7	170.9	Geisingen, Germany	Grulke, W. (2016): Nautilus. Beautiful survivor. @One Communications, UK.
Cenoceras	rumelangense	Cenoceratidae	Bajocian	169.55	770					116469	116.469	170.9	168.2	Dorset	Grulke, W. (2016): Nautilus. Beautiful survivor. @One Communications, UK.
Metacenoceras	indet.	Cenoceratidae	Bathonian	166.75	265	175	120	140	2.29306	3655	3.655	168.2	165.3	Holderbank, CH		PIMUZ 37625
Metacenoceras	mazardrikense	Cenoceratidae	Callovian	163.4	440	290	130	281	2.3341	18945.3	18.9453	165.3	161.5	Pamproux, F	Grulke, W. (2016): Nautilus. Beautiful survivor. @One Communications, UK.
Pseudaganides	aganiticus	Pseudonautilidae	Oxfordian	158.15	120					279.466	0.279466	161.5	154.8	Gräfenberg, Germany	https://www.steinkern.de/steinkern-de-galerie/graefenberg/Pseudaganides%20aganiticus%202.html
Metacenoceras ?	indet.	Cenoceratidae	Kimmeridgian	152	470	270	230		3.03018	23467.2	23.4672	154.8	149.2	Courgenay, Switzerland	Hostettler, private coll.
Cymatoceras	perstriatum	Cymatoceratidae	Tithonian	146.15	166.667	90	100		3.42936	811.547	0.811547	149.2	143.1		Salazar, C., Martínez, A., Villanelo, L. & Stinnesbeck, W. (2014): Cymatoceras perstriatum (Steuer 1897) (Cephalopoda, Nautilida) from the Early Berriasian-Early Valanginian (Lower Cretaceous) of Central Chile. Boletín del Museo Nacional de Historia Natural, Chile, 63: 179-186
Cretaceous
Aulaconautilus	sexcarinatus	Pseudonautilidae	Berriasian	140.075	137	85	85	60		429.591	0.429591	143.1	137.05	Berrias, France	Frau, C., Bryers, O. & Redfern, J. (2024): The first record of the extinct nautiloid Aulaconautilus Spath, 1927 (Pseudonautilidae, Nautilida) in the lower Cretaceous of the Morocco Atlantic margin. Journal of African Earth Sciences 209: 105107
Aulaconautilus	sexcarinatus	Pseudonautilidae	Valanginian	134.825	120	57	54	37		279.466	0.279466	137.05	132.6	Aziar, Agadir, Morocco	Grulke, W. (2016): Nautilus. Beautiful survivor. @One Communications, UK.
Cymatoceras	pseudoelegans	Cymatoceratidae	Hauterivian	129.185	280					4370.06	4.37006	132.6	125.77	Haute Marne, F	Grulke, W. (2016): Nautilus. Beautiful survivor. @One Communications, UK.
Eucymatoceras	indet.	Cymatoceratidae	Barremian	123.585	297	180	74	85		5291.26	5.29126	125.77	121.4	Escragnolles, F	Grulke, W. (2016): Nautilus. Beautiful survivor. @One Communications, UK.
Eucymatoceras	plicatum	Cymatoceratidae	Aptian	117.3	250		160			3025.28	3.02528	121.4	113.2	Isle of Wight, UK	Grulke, W. (2016): Nautilus. Beautiful survivor. @One Communications, UK.
Cymatoceras	sakalavum	Cymatoceratidae	Albian	106.85	260					3435.91	3.43591	113.2	100.5	Mahajanga, Madagascar	Grulke, W. (2016): Nautilus. Beautiful survivor. @One Communications, UK.
Hercoglossa	orbiculata	Hercoglossidae	Cenomanian	97.2	372.5	250	137		2.21443	11035.4	11.0354	100.5	93.9	Tulear, Madagascar	Grulke, W. (2016): Nautilus. Beautiful survivor. @One Communications, UK.
Deltocymatoceras	rugatum	Cymatoceratidae	Turonian	91.85	130					362.359	0.362359	93.9	89.8	Choroušky, Czech Republic	Grulke, W. (2016): Nautilus. Beautiful survivor. @One Communications, UK.
Deltocymatoceras	leiotropis	Cymatoceratidae	Coniacian	87.75	140		87	98		460.877	0.460877	89.8	85.7	Essen, Germany	Grulke, W. (2016): Nautilus. Beautiful survivor. @One Communications, UK.
Angulithes	westphalicus	Hercoglossidae	Santonian	84.65	253		141	110	2.439	3144.68	3.14468	85.7	83.6	Zolder, Belgium	Goolaerts, S. & Mottequin, B. ( 2023): A Santonian record of the nautilid cephalopod Angulithes westphalicus (Schlüter, 1872) from the subsurface of the Campine, north-east Belgium, with comments on regional lithostratigraphic problems. Geologica Belgica, 26: 101-113.
Eutrephoceras	ovoideus	Nautilidae	Campanian	77.9	320					6740.35	6.74035	83.6	72.2	Lake St. Lucia, SA	Grulke, W. (2016): Nautilus. Beautiful survivor. @One Communications, UK.
Cymatoceras	intrasiphonatus	Cymatoceratidae	Maastrichtian	69.1	230				2.27059	2308.07	2.30807	72.2	66	Nasilow, Poland	Grulke, W. (2016): Nautilus. Beautiful survivor. @One Communications, UK.
Cainozoic
Hercoglossa	indica	Hercoglossidae	Palaeocene	61	307.784	190	123.6	117.3	2.62781	5940.55	5.94055	66	56	Mahajanga, Madagascar	Grulke, W. (2016): Nautilus. Beautiful survivor. @One Communications, UK.
Aturia	alabamensis	Aturiidae	Eocene	44.95	350		155			9015.29	9.01529	56	33.9	Maraua, Cyrenaica, Libya	Haas, O. (1955): An Eocene Aturia from Cyrenaica. Novitates, 1747: 1-4.
Aturia	angustata	Aturiidae	Oligocene	28.47	683	386	229		3.94045	78928.2	78.9282	33.9	23.04	Waitaki River, New Zealdn	Hamilton, A. (1903_Notes on a small collection of fossils from Wharekuri, on the Waitaki River, North Otago. Transactions and Proceedings of the Royal Society of New Zealand, 36, 465-467, pls. XXXVII, XXXVIII.
Eutrephoceras	geelongensis	Nautilidae	Miocene	14.1865	200					1466.47	1.46647	23.04	5.333	Waikerie, Australia	Grulke, W. (2016): Nautilus. Beautiful survivor. @One Communications, UK.
Nautilus	pompilius	Nautilidae	Pleistocene	1.29585	160.5			80.1		718.088	0.718088	2.58	0.0117	Tambac isl., Philippines	Wani, R., De Ocampo, R.S.P., Aguilar, Y.M., Zepeda, M. A., Kurihara, Y., Hagino, K., Hayashi, H. & Kase, T. (2008): First discovery of fossil Nautilus pompilius Linnaeus, 1758 (Nautilidae, Cephalopoda) from Pangasinan, northwestern Philippines. Paleontological Research, 12: 89-95.	NMP-491B
Nautilus	belauensis	Nautilidae	Recent	0	225	150	142	103	2.25	2149.18	2.14918	0	0	Palau		PIMUZ 7821
