# Supplementary material for: Cephalopod body size and macroecology through deep time
Source: Sci Rep. 2025 Aug 21;15:30736. doi: 10.1038/s41598-025-13940-1 (PMC12371081; doi:10.1038/s41598-025-13940-1)
Supplement: Supplementary file 4 — Supplementary material 4 (XLSX 17.4 kb) [file 41598_2025_13940_MOESM4_ESM.xlsx]

## Sheet: Sheet1
Genus	species	Stage	Diameter	Diameter 2	Whorl height	Whorl width	umbilical width	WER	Weight	Conch volume	Vol [l]	Locality	Repository	Density
Triassic
Germanonautilus	bidorsatus	Ladinian	201	124	93.3	100	55.6	2.62754	4680	1726.94	1.72694	Wittighausen, Germany	PIMUZ 39594
Jurassic
Cenoceras	cf. striatum	Hettangian	174	95	93	92	25	3.35468	2707	998.893	0.998893	Hallau, Switzerland	PIMUZ 8156
Cenoceras	astacoides	Hettangian	72.3	41.9	39	45.9	10.6	2.97748	210	75	0.075	Göppingen, Germany	PIMUZ 7759	2.8
Cenoceras	inornatum	Pliensbachian	59.7	39.2	33.8	38	4.5	2.3194	121.4	45	0.045	Fresney Le Puceux, France	PIMUZ 23676	2.69778
Cenoceras		Toarcian	108.3	62.1	55.8	81.3	18.4	3.0414	715	260	0.26	Fasiswald, Switzerland	PIMUZ 6536	2.75
Cretaceous
Eutrephoceras		Albian	42.3	25.8	24.3	27.4	3		33.6	12.3985	0.0123985	Wannenalp, Switzerland	PIMUZ 7767
Caenozoic
Aturia		Eocene	34	20.5	20	14.4	1.2		11.4	4.20664	0.00420664	Washington, USA	PIMUZ 34669
Nautilus	belauensis	Recent	227	135	142	103	2.25					Palau	PIMUZ 7821
