# Supplementary material for: Cephalopod body size and macroecology through deep time
Source: Sci Rep. 2025 Aug 21;15:30736. doi: 10.1038/s41598-025-13940-1 (PMC12371081; doi:10.1038/s41598-025-13940-1)
Supplement: Supplementary file 5 — Supplementary material 5 (XLSX 35.0 kb) [file 41598_2025_13940_MOESM5_ESM.xlsx]

## Sheet: Sheet1
Genus	species	Family	Stage	Age	Diameter	Phragmocone	Whorl height	Whorl width	WER	age upper	age lower ICTS 2023.9	Vol. calc.	Volume	Locality	Reference	Repository	Acknowledgment
Unit				Ma	mm	mm	mm	mm	unitless	Ma	Ma		l
Devonian
Anetoceras	mittmeyeri	Mimosphinctidae	Early Emsian	406.31	175					410.62	402	1.62713e+06	0.488138		De Baets, K., Klug, C., Korn, D., Bartels, C. & Poschmann, M. (2013): Emsian Ammonoidea and the age of the Hunsrück Slate (Rhenish Mountains, Western Germany). Palaeontographica A, 299 (1-6): 1-114
Mimagoniatites	bohemicus	Agoniatitidae	Late Emsian	397.735	220					402	393.47	3.06646e+06	0.919937		Barrande, J. (1865):Système Silurien du centre de la Bohème, 1ère partie: Recherches paléontologiques, Vol. II, Classe de Mollusques, Ordre des Céphalopodes. Private, Praha & Paris.
Agoniatites	expansus	Agoniatitidae	Eifelian	390.71	481	316	237	90	2.31695	393.47	387.95	2.67545e+07	8.02634	Aferdou El Mrakib	This paper	PIMUZ 41294	Saïd Oukherbouch (Tafraoute)
Sellagoniatites	discoides	Agoniatitidae	Givetian	385.13	300					387.95	382.31	7.23843e+06	2.17153	Algeria	Klug, C., De Baets, K., Kröger, B., Bell, M. A., Korn, D. & Payne, J.L. (2015): Normal giants? Temporal and latitudinal shifts of Palaeozoic marine invertebrate gigantism and global change. Lethaia, 48: 267-288	PIMUZ 41293
Manticoceras	indet.	Gephuroceratidae	Frasnian	377.23	850	494	278	136	2.96063	382.31	372.15	1.29463e+08	38.839	Tafraoute	This paper	PIMUZ 41298	Saïd Oukherbouch (Tafraoute)
Maeneceras	tabasense	Gephuroceratidae	Early Famennian	369.935	151.8	110	63.5	39.5	1.87	372.15	367.72	1.09743e+06	0.32923	Tabas Basin	Korn, D., Ghaderi, A., Devaere, L., Hairapetian, V., Khanehbad, M. and Belka, Z. (2019): Sporadoceratid ammonoids from the Shotori Range (east-central Iran) – a case of putative gigantism caused by hydraulic sorting? Acta Geologica Polonica, 69: 27-49.
Costaclymenia	indet.	Costaclymeniidae	Middle Famennian	365.505	1000	600	280		2	367.72	363.29	2.03049e+08	60.9146	Ouidane Chebbi	Korn, D., Hairapetian, V. & Gholamalian, H. (2020): Gigantism in Late Devonian ammonoids from Chahriseh (Central Iran). N. Jb. Geol. Paläont. Abh. 297: 287–294.
Gonioclymenia	ali	Gonioclymeniidae	Late Famennian	361.075	550	315				363.29	358.86	3.87804e+07	11.6341	Tafilalt	Klug, C., De Baets, K., Kröger, B., Bell, M. A., Korn, D. & Payne, J.L. (2015): Normal giants? Temporal and latitudinal shifts of Palaeozoic marine invertebrate gigantism and global change. Lethaia, 48: 267-288
Carboniferous
Merocanites	applanatus	Prolecanitidae	Tournaisian	352.8	300					346.7	358.9	7.23843e+06	2.17153		Holzapfel, E. (1889): Die Cephalopoden-führenden Kalke des unteren Carbon von Erdbach-Breitscheid bei Herborn. Palaeontologische Abhandlungen, 5 (N.F.,1): 1-74
Merocanites	ogivalis	Prolecanitidae	Visean	338.8	350					330.9	346.7	1.10926e+07	3.32778		Pareyn, C. (1961): Les Massifs Carbonifères du Sahara Sud-Oranais. Tome II. Paléontologie stratigraphique. Publications Centre Rech. Sahariennes, Ser. Géologie, 1: 1-244
Eumorphoceras	bisulcatum	Girtyoceratidae	Serpukhovian	327.05	200					323.2	330.9	2.35512e+06	0.706535		Ruzhencev, V. E. & Bogoslovskaya (1971): Namiurskii etap v evoliutsii ammonodei. Rannenamiurskie ammonoidei. Trudy Paleontologicheskogo Instituta Akademiya Nauk SSSR, 133: 1-382,
Megatrochoceras	striatum	Gonioglyphioceratidae	Bashkirian	319.2	213					315.2	323.2	2.80381e+06	0.841143		Manger, W., Stephen, D. & Meeks (1996): Pathologic Gigantism in Middle Carboniferous Cephalopods, Southern Midcontinent, United States. In: Olóriz,F. & Rodríguez-Tovar,F.J.[eds.], Advancing Research on Living and Fossil Cephalopods, 77-89
Glaphyrites	? subdiscus	Glaphyritidae	Moscovian	311.1	480					307	315.2	2.66007e+07	7.98021		Manger, W., Stephen, D. & Meeks (1996): Pathologic Gigantism in Middle Carboniferous Cephalopods, Southern Midcontinent, United States. In: Olóriz,F. & Rodríguez-Tovar,F.J.[eds.], Advancing Research on Living and Fossil Cephalopods, 77-89
Eoasianites	welleri	Neoicoceratidae	Kasimovian	305.35	290					303.7	307	6.5898e+06	1.97694		Manger, W., Stephen, D. & Meeks (1996): Pathologic Gigantism in Middle Carboniferous Cephalopods, Southern Midcontinent, United States. In: Olóriz,F. & Rodríguez-Tovar,F.J.[eds.], Advancing Research on Living and Fossil Cephalopods, 77-89
Neopronorites	carboniferus	Pronoritidae	Gzhelian	301.3	75					298.9	303.7	155747	0.0467241		Ruzhencev, V. E. (1950). Verkhnekamennougolnye ammonity Urala. Trudy Paleontologicheskogo Instituta Akademiya Nauk SSSR, 29, 1-220.
Permian
Juresanites	maximovae	Metalegoceratidae	Asselian	296.2	140					293.5	298.9	877117	0.263135		Andrianov, V.N. (1985): Permskie i nekotorye kamennougol'nye ammonoidei Severo-Vostoka Azii. Novosibirsk Izdatel'stvo Nauka, Sibirskoe Otdelenie, 1985: 1-180
Mesometalegoceras	crenatum	Metalegoceratidae	Sakmarian	291.8	600					290.1	293.5	4.93465e+07	14.804	Yukon, Canada	Nassichuk, W.W., Furnish, W.M. & Glenister, B. (1965): The Permian ammonoids from Arctic Canada. Bulletin of the Geological Survey of Canada, 131: 1-56
Pseudoschistoceras	simile	Schistoceratidae	Artinskian	286.8	200					283.5	290.1	2.35512e+06	0.706535		Ruzhencev, V.E. (1950): Verkhnekamennougol'nye ammonity Urala. Trudy Paleont. Inst., Akad. Nauk SSSR, 29: 1-220
Medlicottia	costellifera	Medlicottiidae	Kungurian	278.255	400					273.01	283.5	1.60555e+07	4.81666		Miller, A. K., and Furnish, W. M. (1940). Permian ammnoids of the Guadalupe Mountain Region and adjacent areas. Geological Society of America Special Papers, 26, 1-242.
Perrinites	vidriensis	Perrinitidae	Roadian	269.955	175					266.9	273.01	1.62713e+06	0.488138		Miller, A. K., and Furnish, W. M. (1940). Permian ammnoids of the Guadalupe Mountain Region and adjacent areas. Geological Society of America Special Papers, 26, 1-242.
Timorites	gemmelaroi	Cyclolobitidae	Wordian	265.59	200					264.28	266.9	2.35512e+06	0.706535		Haniel, C. A. (1915). Die Cephalopoden der Dyas von Timor. In J. Wanner (Ed.), Paläontologie von Timor nebst kleineren Beiträgen zur Paläontologie einiger anderer Inseln des ostindischen Archipels (pp. 1-153). Stuttgart: Schwizerbart.
Timorites	giganteus	Cyclolobitidae	Capitanian	261.895	250					259.51	264.28	4.36893e+06	1.31068		Sheng, H. (1988). Late Lower Permian ammonoids of the Langcuo Formation from Angren district South Xizang (Tibet). In C Chinese Academy of Geological Sciences (Ed.), Tectonic evolution of the lithosphere of the Himalayas. Paleontology. (pp. 149-180, 464-468). Beijing: Geological Publishing House.
Timorites	intermedium	Cyclolobitidae	Wuchiapingian	256.825	250					254.14	259.51	4.36893e+06	1.31068		Wanner, J. (1932). Zur Kenntnis der permischen Ammonoideenfauna von Timor. Neues Jahrbuch für Mineralogie, Geologie und Paläontologie, Beilage-Band (B), 67, 257-278.
Otoceras	concavum	Otoceratidae	Changsinghian	253.02	190		95	94	2.21356	251.9	254.14	2.04326e+06	0.612979	Vostochnaya Khandyga River	Kutygin, R. V. & Kilyasov, A. N. (2024): Shell Ontogeny of Otoceras concavum Tozer (Ceratitida) and the Problem of the Origin of Otoceratids. Paleontological Journal, 58, N275–286.
Triassic
Otoceras	boreale	Otoceratidae	Induan	251.55	450					251.2	251.9	2.22472e+07	6.67417	Ellesmere Island	This paper	Geological Survey of Canada, Tozer coll.
Churkites	noblei	Arctoceratidae	Olenekian	249.2	323		130	73		247.2	251.2	8.88144e+06	2.66443	Primorye, Russia	Shigeta, Y. & Kumagae, T. (2016): Spathian (Late Olenekian, Early Triassic) Ammonoids from the Artyom Area, South Primorye, Russian Far East and Implications for the Timing of the Recovery of the Oceanic Environment. Paleontological Research, 20, 48-60.	NMNS PM35054
Discoptychites	dux	Ptychitidae	Anisian	244.6	335	235	125			242	247.2	9.82549e+06	2.94765	Rüdersdorf	Siegel, F., Wiese, F. & Klug, C. (2022): Middle Anisian (Bithynian to ?Illyrian, Middle Triassic) Ammonoidea from Rüdersdorf (Brandenburg, Germany) with a revision of Beneckeia Mojsisovics, 1882 and notes on migratory pathways. Bulletin of Geoscience, 97(3): 319 - 361	NHMS­WT2984
Discoceratites	semipartitus	Ptychitidae	Ladinian	239.5	415	310				237	242	1.77787e+07	5.3336	Dettelbach, Kleider quarry, Germany		MHI 1246/5	Hans Hagdorn
Sagenites	minaensis	Haloritidae	Carnian	232	241	143			2.83031	227	237	3.94713e+06	1.18414	Union Canyon, Nevada	University of Oregon Museum of Natural History	#P15039
Pinacoceras	metternichi	Pinacoceratidae	Norian	217.75	1040	621	360			208.5	227	2.26344e+08	67.9032		col. A. Spatzenegger, St. Georgen
Arcestes	indet.	Arcestidae	Rhaetian	204.95	200					201.4	208.5	2.35512e+06	0.706535	Gabbs Formation, Ammonite Canyon, Nevada	https://inyo.coffeecup.com/site/ammonitecanyon/ammonitecanyon21.html
Jurassic
Schlotheimia	indet.	Schlotheimiidae	Hettangian	200.45	800					199.5	201.4	74985.1	74.9851	Stuttgart-Vaihingen		Fossilienmuseum Ede Bernt, Flacht bei Weissach	https://www.steinkern.de/steinkern-fossilien-zeitschrift.html/museen-und-privatsammlungen/private-sammlungen/383-der-traum-vom-eigenen-fossilienmuseum-das-private-museum-e-bernt.html
Arietites	cf. bucklandi	Arietitidae	Sinemurian	196.2	830					199.5	201.4	1.21202e+08	36.3607	Engstlatt bei Balingen	https://www.steinkern.de/steinkern-de-galerie/schwaebische-alb-lias/arietites-sp-16012.html	Konferenzräumen der Stadthalle Balingen
Pseudamaltheus	engelhardti	Amaltheidae	Pliensbachian	188.55	390	250			2.44141	184.2	192.9	1.49684e+07	4.49053	Unterstürmig, Germany		PIMUZ 39595
Phylloceras	heterophyllum	Phylloceratidae	Toarcian	179.45	800					174.7	184.2	1.09455e+08	32.8366	Ohmden, Germany	Klug, C., Brühwiler, T., Korn, D., Schweigert, G., Brayard, A. & Tilsley, J. (2007): Ammonoid shell structures of primary organic composition. Palaeontology, 50 (6): 1463-1478	SMNS 26462
Brasilia	indet.	Graphoceratidae	Aalenian	172.8	379	260	144		2.12487	170.9	174.7	1.38283e+07	4.14848	Geisingen, Germany	https://www.steinkern.de/steinkern-de-galerie/jura/mittlerer-jura/geisingen/grosse-brasilia-sp-13514.html	col. Stephan von Salviati
Lytoceras	indet.	Lytoceratidae	Bajocian	169.55	1500					168.2	170.9	6.24068e+08	187.22		Dietl, G. & Hugger, R. (1979): Zur Stratigraphie des Ober-Bajocium (Braunjura ε - Grenzschichten) der Zollernalb (Schwäbische Alb, Baden-Württemberg). Stuttgarter Beitr. Naturk., (B) 43.
Procerites	laeviplex	Perisphinctidae	Bathonian	166.75	400	295.652	130.435	86.9565	1.83045	165.3	168.2	1.60555e+07	4.81666	Eningen/ Achalm, Germany	Quenstedt, F.A. (1887): Die Ammoniten des Schwäbischen Jura. Schweizerbart, Stuttgart.
indet.	indet.	Reineckeidae	Callovian	163.4	840					161.5	165.3	1.07169e+08	32.1508	Baulmes VD, Switzerland		MGL.101606, Muséum cantonal des sciences naturelles, Lausanne, Switzerland	Antoine Pictet, Lausanne
Lobolytoceras	indet.	Lytoceratidae	Oxfordian	158.15	1540	1100				154.8	161.5	6.71247e+08	201.374	Madagascar	Albersdörfer, R. & Erdmann, K. (2024): Ammonite masterpieces. 405 pp. Albersdörfer Fossilien, Freiburg i. B.
Lytoceras	indet.	Lytoceratidae	Kimmeridgian	152	1925	1100	470			149.2	154.8	1.24522e+09	373.566	Sakaraha, Madagascar
Corbinites	occidentalis	Dorsoplanitidae	Tithonian	147.1	1320		500			145	149.2	4.38019e+08	131.406	Coal Creek, Alberta, Canada	Poulton, T.P. (2023): Corbinites (Subfamily Lithacoceratinae), a new genus for the giant western Canadian Late Kimmeridgian or Tithonian (Late Jurassic) ammonite Titanites occidentalis Frebold. Volumina Jurassica XXI: 27-38.
Cretaceous
Tollia	tolli	Polyptychitidae	Berriasian	142.4	150	117			1.65306	139.8	145	1.06177e+06	0.318532	Bojarka River, Russia	https://ammoniten.org/import/g161
Delphinites	alatyrensis	Neocomitidae	Valanginian	136.2	270	170			2.52249	132.6	139.8	5.4067e+06	1.62201	Russia	Mitta, V. (2019): The Genus Delphinites Sayn (Ammonoidea: Neocomitidae) in the Lower Valanginian of the Russian Platform. Paleontological Journal,52,1504–1516	PIN no. 5322/11
Speetoniceras	versicolor	Polyptychitidae	Hauterivian	129.185	297					125.77	132.6	7.03975e+06	2.11192	Ulyanovsk region, Russia	https://www.fossilera.com/fossils/11-8-iridescent-pyritized-ammonite-speetoniceras-fossil-russia
Emericiceras	indet.	Crioceratitidae	Barremian	123.585	790	620	170	150	1.62357	121.4	125.77	1.05708e+08	31.7125	Altmann, Switzerland	Naturmuseum St. Gallen coll.
Cheloniceras	indet.	Douvilleiceratidae	Aptian	117.2	600					113	121.4	4.93465e+07	14.804	Agadir, Morocco	Albersdörfer, R. & Erdmann, K. (2024): Ammonite masterpieces. 405 pp. Albersdörfer Fossilien, Freiburg i. B.
Eogaudryceras	indet.	Gaudryceratidae	Albian	106.75	680	400				100.5	113	6.97885e+07	20.9365	Majunga, Madagascar	Albersdörfer, R. & Erdmann, K. (2024): Ammonite masterpieces. 405 pp. Albersdörfer Fossilien, Freiburg i. B.
Puzosia	dibleyi	Desmoceratidae	Cenomanian	97.2	800					93.9	100.5	1.09455e+08	32.8366	Westphalia, Germany	Diedrich, C. (2000): Faziesabhängige Schalenmorphologie des Groflammoniten Puzosia dibleyi (SPATH 1922) aus dem Puzosia-Event I (Ober-Cenoman) von Europa. Senck. Leth. 80, 463-483.
Pachydesmoceras	cf. pachydiscoide	Desmoceratidae	Turonian	91.85	1180					89.8	93.9	3.21111e+08	96.3334	Odra Nowa quarry, Opole, Poland	Kin, A. & Niedzwiedzki, R. (2012): First record of the puzosiine ammonite genus Pachydesmoceras from the Middle and Upper Turonian of Poland. Cretaceous Research 33: 15-20
Bhimaites	pinguis	Desmoceratidae	Coniacian	88.05	288					86.3	89.8	6.46472e+06	1.93942	Zululand, South Africa	Kennedy, W.J. & Klinger, H.C. (1978): Cretaceous Faunas from Zululand and Natal, South Africa: The Ammonite Family Lytoceratidae Neumayr 1875. Ann. South. Afr. Mus., 74: 257-333.	SAM-PCZ18636
Parapuzosia	leptophylla	Desmoceratidae	Santonian	84.95	850					83.6	86.3	1.29463e+08	38.839	Peacehaven, East Sussex	Kennedy, W.J. & Kaplan, U. (1995): Parapuzosia (Parapuzosia) seppenradensis (Landois) und die Ammonitenfauna der Dülmener Schichten, unteres Unter-Campan, Westfalen. Geologie und Paläontologie in Westfalen, 33: 1-127.
Parapuzosia	seppenradensis	Desmoceratidae	Campanian	77.85	2005	1740				72.1	83.6	1.39385e+09	418.154	Seppenrade, Germany	Landois, H. (1895): Die Riesenammoniten von Seppenrade: Pachydiscus Zittel seppenradensis H. Landois. Jber. Westf. Provinzialver. Wiss. Kunst, 23: 99-108.
Placenticeras	meeki	Placenticeratidae	Maastrichtian	69.05	800					66	72.1	1.09455e+08	32.8366	Pierre Shale, South Dakota, USA	Larson, N.L., Jourgensen, S.D., Farrar, R.A. & Larson, P.L. (1997): Ammonites and the other cephalopods of the Pierre Seaway. Geoscience Press, Tucson.
