# Supplementary material for: Cephalopod body size and macroecology through deep time
Source: Sci Rep. 2025 Aug 21;15:30736. doi: 10.1038/s41598-025-13940-1 (PMC12371081; doi:10.1038/s41598-025-13940-1)
Supplement: Supplementary file 6 — Supplementary material 6 (XLSX 41.4 kb) [file 41598_2025_13940_MOESM6_ESM.xlsx]

## Sheet: Sheet1
Genus	species	Stage	Diameter [mm]	Weight [g]	Diameter 2	Whorl height wh	Whorl width ww	Umbilical width uw	WER	wh/dm	ww/dm	Volume (density)	ww/dm	Weight [g]	Conch vol. [ml]	Volume (density)	Diameter	Volume in l	Locality	Repository	Weight error	Density g/ml
Devonian
Erbenoceras	advolvens	Early Emsian	123.1	180.8	93.9	29.2	23	78	1.71864	0.237206	0.18684	66.7159	0.0183029	180.8		66.7159	123.1	0.0667159	Ouidane Chebbi, Morocco	PIMUZ 29804	10% missing
Sellagoniatites		Givetian	39.4	19.76	24.3	16.3	13.8	12	2.62894	0.413706	0.350254	7.29151	0.108187	19.76		7.29151	39.4	0.00729151	Jebel Amelane, Morocco	PIMUZ 41296
Sellagoniatites		Givetian	117	495.8	74	66	34	16.5	2.49982	0.564103	0.290598	182.952	0.0337813	495.8	180	182.952	117	0.182952	Jebel Amelane, Morocco	PIMUZ 41297	10% too much	2.75444
Agoniatites	expansus	Eifelian	481	16000	316	237	118	80	2.31695	0.492723	0.245322	447.232	0.00733211	16000		5904.06	481	5.90406	Aferdou	PIMUZ 41294
Manticoceras		Frasnian	163	1212	111	88.2	47.3	24.8	2.1564	0.541104	0.290184	447.232	0.019427	1212		447.232	163	0.447232	Rissani, Morocco	PIMUZ 7863
Manticoceras		Frasnian	44	28.58	30.3	22.2	16.5	8	2.10873	0.504545	0.375	10.5461	0.0695949	28.58	10	10.5461	44	0.0105461	Rissani, Morocco	PIMUZ 6889		2.858
Manticoceras		Frasnian	494	19000	320	278	136	47	2.38316	0.562753	0.275304	7011.07	0.00744739	19000		7011.07	494	7.01107	Tafraoute	PIMUZ 41298
Gonioclymenia	ali	Late Famennian	257	2810	185	82.4	50	108.4	1.92985	0.320623	0.194553	1036.9	0.0104316	2810		1036.9	257	1.0369	Tafilalt, Morocco	PIMUZ 41299
Permian
Metalegoceras	sundaicum	Artinskian?	114.3	732	89.3	43	57.1	42.7	1.63829	0.376203	0.499563	270.111	0.0183459	732	300	270.111	114.3	0.270111	East Timor, Indonesia	PIMUZ 39745		2.44
Medlicottia	orbignyanus	Artinskian	28.3	4.07	17.7	16.2	5.8	1.6	2.55639	0.572438	0.204947	1.50185	0.144429	4.07		1.50185	28.3	0.00150185	Aktubinsk, Kasachstan	PIMUZ 23089a
Medlicottia	orbignyanus	Artinskian	50.5	24	36.2	30.2	10.6	3	1.9461	0.59802	0.209901	8.85609	0.0537597	24		8.85609	50.5	0.00885609	Aktubinsk, Kasachstan	PIMUZ 23089b
Triassic
Otoceras	concavum	Induan	63	91.9	42.9	33.1	33.5	10.3	2.15658	0.525397	0.531746	33.9114	0.05027	91.9	20	33.9114	63	0.0339114	Khandyga, Russia	PIMUZ 7625
Ptychites	gibbus	Anisian	79.9	128.6	53.6	43.7	23.5	10.5	2.2221	0.546934	0.294118	47.4539	0.0414571	128.6	50	47.4539	79.9	0.0474539			5% missing	2.572
Ceratites	evolutus	Anisian	121.7	567.7	83.8	44.8	37.9	43.9	2.10908	0.368118	0.311422	209.483	0.025168	567.7	220	209.483	121.7	0.209483	Belsenberg, Germany	PIMUZ 7932	2% missing	2.58045
Discoceratites	semipartitus	Ladinian	383	9960	284	177	79	90	1.8187	0.462141	0.206266	3675.28	0.00640387	3675.28		3675.28	383	3.67528	Germany	SNB10/125, Museum Terra Triassica, Eulerdorf
Pinacoceras	layeri	Norian	50.8	15.84	36	27.5	6.6	3.4	1.99123	0.541339	0.129921	5.84502	0.0553121	15.84		5.84502	50.8	0.00584502	Teitschen/ Aussee, Austria	PIMUZ 36/24
Pinacoceras	parma	Norian	289	2093	198	159	38.2	25.5	2.13042	0.550173	0.13218	772.325	0.0107597	2093		772.325	289	0.772325	Teitschen/ Aussee, Austria	PIMUZ 36/24
Jurassic
Arietites	bucklandi	Sinemurian	127	581	99.9	32.3	33.4	71.8	1.61613	0.254331	0.262992	214.391	0.0161775	581		214.391	127	0.214391	Württemberg, Germany	PIMUZ 12833
Arietites	bucklandi	Sinemurian	40.6	27.38	31.7	11.1	12.9	20.6	1.64034	0.273399	0.317734	10.1033	0.0517457	27.38	15	10.1033	40.6	0.0101033	Salins, Burgundy, France	PIMUZ 12840
Paracoroniceras		Sinemurian	540	21460	319	157	116	175	2.86554	0.290741	0.214815		0.00898288	21460		7918.82	540	7.91882	Frick	PIMUZ 51300
Lytoceras	fimbriatum	Pliensbachian?	130.8	636.5	87.5	52.6	50.3	48.2	2.2346	0.402141	0.384557	234.871	0.0255383	636.5	240	234.871	130.8	0.234871	Lyme Regis, UK	PIMUZ 12506		2.65208
Lytoceras	cf. fimbriatum	Toarcian?	47.5	32.7	35.4	15.2	14.7	22.3	1.80045	0.32	0.309474	12.0664	0.0508601	32.7		12.0664	47.5	0.0120664	High Atlas, Morocco	PIMUZ 41301
Phylloceras	cf. heterophyllum	Toarcian?	49.9	42.58	33.4	29.8	21.2	1.5	2.23207	0.597194	0.42485	15.7122	0.0668285	42.58		15.7122	49.9	0.0157122	High Atlas, Morocco	PIMUZ 41302
Bredyia		Aalenian	265	5128	213	88	63	93.7	1.54786	0.332075	0.237736	1892.25	0.00726696	5128		1892.25	265	1.89225	Dorset, UK	PIMUZ 23056
Stephanoceras	cf. humphriesianum	Bajocian	317	4496	257	66.5	81	190	1.52143	0.209779	0.255521	1659.04	0.00591997	4496		1659.04	317	1.65904	Frogden quarry, UK	PIMUZ 16585
Procerites	quercinus	Bathonian	380	11120	301	111	80	162	1.5938	0.292105	0.210526	4103.32	0.00529502	4103.32		4103.32	380	4.10332	Holderbank, Switzerland	PIMUZ 51303
Dichotomosphinctes		Oxfordian	190	1727	151	56.6	45	87.2		0.297895	0.236842	637.269		1727		637.269	190	0.637269	Bözen, Switzerland	PIMUZ 16775	5% missing
Phylloceras	cosanguineum	Oxfordian	83.7	176.96	53.9	46.8	26.6	5.7	2.41142	0.55914	0.317802	65.2989	0.0447388	176.96	70	65.2989	83.7	0.0652989	Atsimo-Andretana, Madagascar	PIMUZ 51304		2.528
Dichotomosphinctes	antecedens	Oxfordian	75.4	134.32	57.6	23.4	26.3	34.8	1.71355	0.310345	0.348806	49.5646	0.0297492	134.32	60	49.5646	75.4	0.0495646	Atsimo-Andretana, Madagascar	PIMUZ 51305		2.23867
Perisphinctes		Oxfordian	434	15640	347	104	80	225	1.5643	0.239631	0.184332	5771.22	0.00450807	15640		5771.22	434	5.77122	Dielsdorf?, Switzerland	PIMUZ 51306
Ringsteadia		Kimmeridgian	91.1	215.96	70.2	33.7	24	32	1.68408	0.369923	0.263447	79.69	0.0239897	215.96	80	79.69	91.1	0.07969	Nusplingen, Germany	PIMUZ 16913		2.6995
Lytoceras		Kimmeridgian	1100	278000								102583		278000		102583	1100	102.583	Madagascar	Albersdörfer, R. & Erdmann, K. (2024): Ammonite masterpieces. 405 pp. Albersdörfer Fossilien, Freiburg i. B.
Cretaceous
Cheloniceras	tscherniyschewi	Aptian	22	5.38	14.4	12.7	11.9	7.3	2.3341	0.577273	0.540909	1.98524	0.162091	5.38		1.98524	22	0.00198524	Carniol, France	PIMUZ 17520
Mesopuzosia	yubarense	Turonian	132	606	91.2	55	36.6	42	2.09488	0.416667	0.277273	223.616	0.0229701	606		223.616	132	0.223616	Obira, Japan	PIMUZ 32233
