# Supplementary material for: Cephalopod body size and macroecology through deep time
Source: Sci Rep. 2025 Aug 21;15:30736. doi: 10.1038/s41598-025-13940-1 (PMC12371081; doi:10.1038/s41598-025-13940-1)
Supplement: Supplementary file 7 — Supplementary material 7 (XLSX 39.6 kb) [file 41598_2025_13940_MOESM7_ESM.xlsx]

## Sheet: Sheet1
Genus	species	Family	Stage	Age	Mantle length mm	Diameter	Apical angle	Volume	age upper	age lower ICTS 2023.9	Locality	Reference	Repository nr.
Unit				Ma	mm	mm	degrees	l	Ma	Ma
Carboniferous
Gordoniconus	beargulchensis	Gordoniconidae	Serpukhovian	326.85	155	15	8	0.00913025	330.3	323.4	Bear Gulch	Klug, C., Landman, N. H., Fuchs, D., Mapes, R. H., Pohle, A., Gueriau, P., Reguer, S., & Hoffmann, R. (2019): Anatomy of the first Coleoidea and character evolution in the Carboniferous. – Communications Biology; 2:280: 1-12	AMNH 50267
Donovaniconus	oklahomensis	Gordoniconidae	Moscovian	311.1	53	14.1	25	0.00275856	315.2	307	Deep Fork River Bridge, Okmulgee, Oklahoma	Mapes, R.H. & Doguzhaeva, L. (2018): New Pennsylvanian coleoids (Cephalopoda) from Nebraska and Iowa, USA. Journal of Paleontology, 92(2), 146–156	SUI 62497
Pabianoconus	starkensis	indet.	Kasimovian	305.35	125	20	10	0.01309	307	303.7	36th Street Quarry, Bellevue, Nebraska	Mapes, R.H. & Doguzhaeva, L. (2018): New Pennsylvanian coleoids (Cephalopoda) from Nebraska and Iowa, USA. Journal of Paleontology, 92(2), 146–156	UNSM 16562A
Shimanskya	postremus	indet.	Gzhelian	301.3	200	20	8	0.020944	303.7	298.9	Lenox, Texas, USA	Mapes, R.H., 1979, Carboniferous and Permian Bactritoidea (Cephalopoda) in North America. University of Kansas Paleontological Contributions, 64: University of Kansas Press, p. 1–75.
Permian
Triassic
Idahoteuthis	parisiana	Idahoteuthidae	Olenekian	248.3	49			0.00416042	249.9	246.7	Paris, Idaho, USA	Doguzhaeva, L.A., Brayard, A., Goudemand, N., Krumenacker, L.J., Jenks, J.F., Bylund, K.G., Fara, E., Olivier, N., Vennin, E., and Escarguel, G. 2018. An Early Triassic gladius associated with soft tissue remains from Idaho, USA-a squid-like coleoid cephalopod at the onset of Mesozoic Era. Acta Palaeontologica Polonica 63 (2): 341–355.
Mojsisovicsteuthis	boeckhi	indet.	Anisian	244.082	300	40	17	0.58847	246.7	241.464	Harmanecká Cave, Slovakia	Košťák, M. et al. (2024): Rare Middle Triassic coleoids from the Alpine-Carpathian system: new records from Slovakia and their significance. Swiss Journal of Palaeontology 143: 19 pp.
Ticinoteuthis	chuchichaeschtli	indet.	Ladinian	239.232	150	10	8	0.0885197	241.464	237	Mte. San Giorgio, Switzerland	Pohle, A. & Klug, C. (2024): Orthoceratoid and coleoid cephalopods from the Middle Triassic of Switzerland with an updated taxonomic framework for Triassic Orthoceratoidea. – Swiss Journal of Palaeontology, 143(14): 32 pp.
Mojsisovicsteuthis	indet.	indet.	Carnian	232.15	180	20	17	0.145692	237	227.3	Polzberg, Austria	Lukeneder, P., Fuchs, D. & Lukeneder, A. (2024): Morphology, taxonomy and trophic interactions of rostrum-less coleoids from the Late Triassic Polzberg Konservat‑Lagerstätte (Lower Austria). Swiss Journal of Palaeontology 143: 24 pp.
Trematoceras	indet.	Trematoceratidae	Norian	216.5	700	66		0.801632	227.3	205.7	Bihati, Timor	col. R. Veit	PIMUZ 34468
Jurassic
Clarkeiteuthis	montefiori	indet.	Hettangian	200.45	140	40	30	0.17	201.4	199.5	Doniford Bay, UK	Evans, D.H., Klug, C., King, A.H., and Page, K.N. 2024. Hettangian, Early Jurassic coleoids from West Somerset, SW England—filling a gap in the coleoid record of NW Europe. Acta Palaeontologica Polonica 69 (3): 425–445.
Loligosepia	bucklandi	Loligosepiidae	Sinemurian	196.2	350			0.896775	199.5	192.9	Lyme Regis		BMNH46820
Passaloteuthis	bisulcata	Passaloteuthidae	Pliensbachian	188.55	400			1.29172	192.9	184.2		Schlegelmilch, R. (1998): Die Belemniten des süddeutschen Jura. Fischer, Stuttgart
Youngibelus	gigas	Megateuthididae	Toarcian	179.45	500			0.374	184.2	174.7	Whitby, UK	https://www.thefossilforum.com/topic/17325-extreme-belemnite/
Mesoteuthis	indet.	Megateuthididae	Aalenian	172.8	216.667			0.241817	174.7	170.9	Aalen, Germany	Weis, R., & Mariotti, N. (2007). A belemnite fauna from the Aalenian-Bajocian boundary beds of the Grand Duchy of Luxembourg (NE Paris Basin). Bollettino della Società Paleontologica Italiana, 46, 149–174.
Megateuthis	elliptica	Megateuthididae	Bajocian	169.55	1360			36.6141	170.9	168.2	Winnberg, Germany	Klug, C., Schweigert, G., Hoffmann, R., Fuchs, D., Pohle, A., Weis, R. & De Baets, K. (2024): Anatomy and size of Megateuthis, the largest belemnite. Swiss Journal of Palaeontology, 143(23): 1-23
Pachyteuthis	indet.	Megateuthididae	Bathonian	166.75	276.5			0.206822	168.2	165.3	Saratov, Russia	Ippolitov, A. P., Barskov, I. S., Kosorukov, V. L., & Desai, B. G. (2018). Aragonite in belemnite rostra: New observations from the lower Bathonian megateuthidids of Central Russia. Münstersche Forschungen zur Geologie und Paläontologie, 110, 55–56.
Trachyteuthis	indet.	Trachyteuthididae	Callovian	163.4	330			0.763566	165.3	161.5	Christian Malford		BMNH C46977
Trachyteuthis	chilensis	Trachyteuthididae	Oxfordian	158.15	221			0.255264	161.5	154.8	Chile	Riccardi, A.C. (2016): Callovian and Oxfordian (Jurassic) teuthids (Coleoidea, Cephalopoda) from Chile. Journal of Paleontology 90: 910.	SNGM 8246
Trachyteuthis	nusplingensis	Trachyteuthididae	Kimmeridgian	152	280			0.487347	154.8	149.2	Nusplingen	Fuchs, D., Engeser, T., and Keupp, H. 2007. Gladius shape variation in coleoid cephalopod Trachyteuthis from the Upper Jurassic Nusplingen and Solnhofen Plattenkalks. Acta Palaeontologica Polonica 52 (3): 575–589.	SMNS 63596
Leptotheuthis	gigas	Leptotheuthidae	Tithonian	146.15	1300			15	149.2	143.1	Eichstätt, Germany	Fuchs, D. & Stinnesbeck, W. (2021): Large-sized gladius-bearing octobrachians (coleoid cephalopods) in the Turonian plattenkalk of Vallecillo, Mexico. Cretaceous Research, 127: 1-8.
Cretaceous
Liobelus	acrei	Cylindroteuthididae	Valanginian	134.825	250			0.357545	137.05	132.6	Boyarka River, Russia	Mutterlose, J., Picollier, M.C. & Dzyuba, O. (2022): The first belemnite of boreal ancestry from the Early Cretaceous (Valanginian) of the western Tethys: implications for belemnite ecology. Papers in Palaeontology 8(4)
Hibolithes	jaculoides	Mesohibolitidae	Hauterivian	129.185	258.333			0.391064	132.6	125.77	Tamri area, Morocco	Mutterlose, J. & Wiedenroth, K. (2008): Neue Tagesaufschlüsse der Unter-Kreide (Hauterive – Unter-Apt) im Großraum Hannover – Braunschweig: Stratigraphie und Faunenführung. Berliner paläobiologische Abhandlungen 10: 257-288.
Dorateuthis	stahleckeri	Plesioteuthididae	Barremian	123.585	270			0.441239	125.77	121.4	Cape Verde	Reitner, J., & Engeser, T. (1982). Phylogenetic trends in phragmocone-bearing coeloids (Belemnomorpha). Neues Jahrbuch für Geologie und Paläontologie, 164, 156–162	GPIT 152/1
Donovaniteuthis	stuehmeri	Leptotheuthidae	Aptian	117.3	330			0.763566	121.4	113.2	Helgoland	Engeser, T. & Reitner, J. (1985): Teuthiden aus dem Unterapt (»Töck«) von Helgoland (Schleswig-Holstein, Norddeutschland). Paläont. Z. 59, 245–260	?Helgoland, Bremen?
Eromangateuthis	soniae	Plesioteuthididae	Albian	106.85	1200			16	113.2	100.5	Eromanga, Australia	Fuchs, D., 2019. Eromangateuthis n. gen., a new genus for a late Albian gladius-bearing giant octobrachian (Cephalopoda: Coleoidea). Paleontological Contributions 21, 1e3.
Trachyteuthis	bacchiai	Trachyteuthididae	Cenomanian	97.2	360			0.968543	100.5	93.9	Hakel	Fuchs, D., Larson, N.L., 2011b. Diversity, morphology and phylogeny of coleoid cephalopods from the Upper Cretaceous Plattenkalks of Lebanon - Part II: Teudopseina. Journal of Paleontology 85, 815-834	MSNMi20591
Boreopeltis	ifrimae	Plesioteuthididae	Turonian	91.85	470			7	93.9	89.8	Vallecillo, Mexico	Fuchs, D. & Stinnesbeck, W. (2021): Large-sized gladius-bearing octobrachians (coleoid cephalopods) in the Turonian plattenkalk of Vallecillo, Mexico. Cretaceous Research, 127: 1-8.
Enchoteuthis	indet.	Muensterellidae	Coniacian	87.75	520			2.64585	89.8	85.7	Kansas	Green, R.G. (1977). Niobrarateuthis walkeri, a new species of teuthid from the Upper Cretaceous Niobrara Formation of Kansas. Journal of Paleontology. 51 (5): 992–995.	FSME 13901
Niobrarateuthis	bonneri	Muensterellidae	Santonian	84.65	500			8	85.7	83.6	Gove County, Kansas, USA	Fuchs, D. & Stinnesbeck, W. (2021): Large-sized gladius-bearing octobrachians (coleoid cephalopods) in the Turonian plattenkalk of Vallecillo, Mexico. Cretaceous Research, 127: 1-8.
Enchoteuthis	melanae	Muensterellidae	Campanian	77.9	2000			320	83.6	72.2	Gove County, Kansas, USA	Fuchs, D. & Stinnesbeck, W. (2021): Large-sized gladius-bearing octobrachians (coleoid cephalopods) in the Turonian plattenkalk of Vallecillo, Mexico. Cretaceous Research, 127: 1-8.
Belemnella	kazimiroviensis	Belemnopseidae	Maastrichtian	69.1	216.667			0.241817	72.2	66	Nasiłów, Poland	Keutgen, Norbert, Remin, Zbigniew, and Jagt, John W.M. 2017. The late Maastrichtian Belemnella kazimiroviensis group (Cephalopoda, Coleoidea) in the Middle Vistula valley (Poland) and the Maastricht area (the Netherlands, Belgium) – taxonomy and palaeobiological implications. Palaeontologia Electronica 20.2.38A: 1-29
Cainozoic
Sepia	fabianschwankei	Sepiidae	Miocene	14.1865	110			0.0379247	23.04	5.333	Nordlohne, Germany	Košťák, M. & Jagt, J.W.M. (2018): A new species of Sepia (Cephalopoda, Coleoidea) from the Miocene of northwest Germany: a contribution to sepiid palaeogeography. Neues Jahrbuch für Geologie und Paläontologie, 288: 273-281.
Mesonychoteuthis	hamiltoni	Cranchiidae	Recent	0	3000			490	0	0		Rosa, R., Lopes, V. M., Guerreiro, M., Bolstad, K., & Xavier, J. C. (2017): Biology and ecology of the world’s largest invertebrate, the colossal squid (Mesonychoteuthis hamiltoni): a short review. Polar Biol 40: 1871–1883.
				Volume l	ML
Mesonychoteuthis	hamiltoni	Cranchiidae	Recent	490	3000				0	0		Rosa, R., Lopes, V. M., Guerreiro, M., Bolstad, K., & Xavier, J. C. (2017): Biology and ecology of the world’s largest invertebrate, the colossal squid (Mesonychoteuthis hamiltoni): a short review. Polar Biol 40: 1871–1883.
Onykia	robusta	Onychoteuthidae	Recent	41.73	2000				0	0		Bolstad, K.S. 2008 Systematics of the Onychoteuthidae Gray, 1847 (Cephalopoda: Oegopsida). PhD thesis, Earth and Oceanic Sciences Institute Auckland University of Technology, 264p.
Architeuthis	dux	Architeuthidae	Recent	454	2690				0	0		Paxton, C. G. M. (2016): Unleashing the Kraken: on the maximum length in giant squid (Architeuthis sp.). Journal of Zoology 300: 82–88.
Sepia	officinalis	Sepiidae	Recent	4	490				0	0		Jereb, P. & Roper, C.F.E. 2005. Cephalopods of the world. An annotated and illustrated catalogue of cephalopod species known to date. Volume 1. Chambered nautiluses and sepioids (Nautilidae, Sepiidae, Sepiolidae, Sepiadariidae, Idiosepiidae and Spirulidae).. FAO Species Catalogue for Fishery Purposes, 1 (4): 1-262.
Dosidicus	gigas	Ommastrephidae	Recent	50	1500				0	0		Rosa, R., Pierce, G., O'Dor, R.K. (eds., 2013). Advances in squid biology, ecology and fisheries. Part II - Oegopsid squids, New York, Nova Science Publishers, 169-206.
Loligo	indet.	Loliginidae	Recent	0.1	200				0	0		Sutono, D., Saputra, R.S.H. & Zuhry, N. (2020): Length and weight relationship of squid (Loligo spp.) landed in Tegalsari coastal fisheries harbour, Tegal, Central Java. AACL Bioflux, 13, 280-286.
Todarodes	pacificus	Ommastrephidae	Recent	0.5	270				0	0		Roper, C.F.E., Sweeney, M.J. & Nauen, C.E. (1984): FAO Species Catalogue. Vol. 3. Cephalopods of the world. An annotated and illustrated catalogue of species of interest to fisheries. Cephalopods;SHELLFISH FISHERIES/CEPHALOPOD FISHERIES FAO Fish. Synop. 125(3):277p.
Illex	coindetii	Ommastrephidae	Recent	0.44	175				0	0		Petric, M., Škeljo, F. & Krstulović Šifner, S. (2021):Age, growth and maturation of Illex coindetii (Cephalopoda: Ommastrephidae) in the eastern Adriatic Sea. Regional Studies in Marine Science, 47, 101935
Illex	illecebrosus	Ommastrephidae	Recent	0.861	450				0	0		Lange, A.M.T. & Johnson, K.L. (1981): Dorsal Mantle Length - Total Weight Relationships of Squids Loligo pealei and Illex illecebrosus from the Atlantic Coast of the United States. NOAA Technical Report. Masachussettes, USA. 20 p.
Loligo	pealei	Loliginidae	Recent	0.752	425				0	0		Lange, A.M.T. & Johnson, K.L. (1981): Dorsal Mantle Length - Total Weight Relationships of Squids Loligo pealei and Illex illecebrosus from the Atlantic Coast of the United States. NOAA Technical Report. Masachussettes, USA. 20 p.
Sepia	pharaonis	Sepiidae	Recent	5	420				0	0		https://www.inaturalist.org/taxa/119420-Sepia-pharaonis
Taningia	danae	Octopoteuthidae	Recent	161.4	1600				0	0		Roper, C.F.E. & Jereb, P. ( 2010): Family Octopoteuthidae. In: P. Jereb & C.F.E. Roper (eds.) Cephalopods of the world. An annotated and illustrated catalogue of species known to date. Volume 2. Myopsid and Oegopsid Squids. FAO Species Catalogue for Fishery Purposes No. 4, Vol. 2.
Kondakovia	longimana	Onychoteuthidae	Recent	29	1080				0	0		Lu, C.C. and R. Williams 1994 Kondakovia longimana Filippova, 1972 (Cephalopoda: Onychoteuthidae) from the Indian Ocean sector of the Southern Ocean. Cephalopods Antarc. Sci. 6(2):231-234.
Sepia	indet.	Sepiidae	Recent	10	500				0	0		Jereb, P. & Roper, C.F.E. 2005. Cephalopods of the world. An annotated and illustrated catalogue of cephalopod species known to date. Volume 1. Chambered nautiluses and sepioids (Nautilidae, Sepiidae, Sepiolidae, Sepiadariidae, Idiosepiidae and Spirulidae).. FAO Species Catalogue for Fishery Purposes, 1 (4): 1-262.
Vampyroteuthis	infernalis	Vampyroteuthidae	Recent	0.45	300				0	0		Jereb, P., C.F.E. Roper, M.D. Norman and J.K. Finn 2014 Cephalopods of the world. An Annotated and Illustrated catalogue of Cephalopod species known to date. Vol. 3. Octopods and vampire squids. FAO Species Catalogue for Fishery Purposes 3(4):370p.
