# Supplementary material for: Cephalopod body size and macroecology through deep time
Source: Sci Rep. 2025 Aug 21;15:30736. doi: 10.1038/s41598-025-13940-1 (PMC12371081; doi:10.1038/s41598-025-13940-1)
Supplement: Supplementary file 8 — Supplementary material 8 (XLSX 66.7 kb) [file 41598_2025_13940_MOESM8_ESM.xlsx]

## Sheet: Sheet1
	Genus	species	Stage	Age Ma	dm nautiloid	l orthocone	dm ammonoid	ML coleoid			vol nautiloid	vol orthocone	vol ammonoid	vol coleoid
	NAUTILIDS
Devonian	Dasbergoceras	alternans	Famennian	365.505	62						0.0327823
Carboniferous	Solenochilus	conspicuus	Tournaisian	352.78	294						5.11977
	Pleuronautilus?	scarlettensis	Visean	338.5	330						7.4482
	Stearoceras	peramplus	Serpukhovian	326.85	360						9.87832
	Solenochilus	floweri	Bashkirian	319.3	165						0.785505
	Domatoceras	magister	Moscovian	311.1	318						6.6046
	Titanoceras	ingens	Kasimovian/ Missourian	305.35	386						12.3869
	Titanoceras	ponderosus	Gzhelian/ Virgilian	301.3	265						3.655
Permian	Solenocheilus	mokouemis	Asselian	296.21	205						1.58882
	Mosquoceras	simense	Sakmarian	291.81	56						0.0235608
	Kummeloceras	sibiricum	Artinskian	286.7	215						1.85438
	Millkoninckioceras	bibbi	Kungurian	278.85	250						3.02528
	Aulametacoceras	mckeei	Roadian	270.65	170						0.865412
	Stearoceras	phosphoriense	Capitanian	261.895	103						0.170227
	Foordiceras	flemingianus	Wuchiapingian	256.825	173						0.915961
	Liroceras	meishanense	Changsinghian	253.021	300						5.46668
Triassic	indet.		Induan	250.901	210						1.71805
	Germanonautilus	bidorsatus	Anisian	244.082	330						7.4482
	Germanonautilus	suevicus	Ladinian	239.232	363.35						10.1798
	Germanonautilus	klipsteini	Carnian	232.15	129.018						0.35355
	Proclydonautilus		Norian	216.5	392						13.0227
Jurassic	Cenoceras	striatum	Hettangian	200.45	340						8.20588
	Cenoceras	aff. intermedius	Sinemurian	196.2	320						6.74035
	Metacenoceras		Pliensbachian	188.55	255						3.22607
	Metacenoceras		Toarcian	179.45	170						0.865412
	Metacenoceras		Aalenian	172.8	320						6.74035
	Cenoceras	rumelangense	Bajocian	169.55	770						116.469
	Metacenoceras		Bathonian	166.75	265						3.655
	Metacenoceras	mazardrikense	Callovian	163.4	440						18.9453
	Pseudaganides	aganiticus	Oxfordian	158.15	120						0.279466
	Metacenoceras ?		Kimmeridgian	152	470						23.4672
	Cymatoceras	perstriatum	Tithonian	146.15	166.667						0.811547
Cretaceous	Aulaconautilus	sexcarinatus	Berriasian	140.075	137						0.429591
	Aulaconautilus	sexcarinatus	Valanginian	134.825	120						0.279466
	Cymatoceras	pseudoelegans	Hauterivian	129.185	280						4.37006
	Eucymatoceras		Barremian	123.585	297						5.29126
	Eucymatoceras	plicatum	Aptian	117.3	250						3.02528
	Cymatoceras	sakalavum	Albian	106.85	260						3.43591
	Hercoglossa	orbiculata	Cenomanian	97.2	372.5						11.0354
	Deltocymatoceras	rugatum	Turonian	91.85	130						0.362359
	Deltocymatoceras	leiotropis	Coniacian	87.75	140						0.460877
	Angulithes	westphalicus	Santonian	84.65	253						3.14468
	Eutrephoceras	ovoideus	Campanian	77.9	320						6.74035
	Cymatoceras	intrasiphonatus	Maastrichtian	69.1	230						2.30807
Cainozoic	Hercoglossa	indica	Palaeocene	61	307.784						5.94055
	Aturia	alabamensis	Eocene	44.95	350						9.01529
	Aturia	angustata	Oligocene	28.47	238.288						2.58907
	Eutrephoceras	geelongensis	Miocene	14.1865	200						1.46647
	Nautilus	pompilius	Pleistocene	1.29585	160.5						0.718088
	Nautilus	belauensis	Recent	0	225						2.14918
	ORTHOCONES
Cambrian	Plectronoceras	cambria	Jiangshanian	492.6								2.5e-05
	Sinoeremoceras	bullatum	Stage 10	488.925								0.00235846
Ordovician	Paraendoceras	wappingerense	Tremadocian	481.975		160						0.081
	Proterocameroceras		Floian	474.2		770						0.41
	Proterovaginoceras	incognitum	Dapingian	470.35		1000						0.8
	Ormoceras	giganteum MB.C.11940	Darriwillian	463.8		1710						2.72
	Ormoceras	TUG 1308-1	Sandbian	455.5		1720						2.66
	Endoceras	giganteum	Katian	449		4730						89.0446
	Actinoceras	lesperancei	Hirnantian	444.15		460						0.123997
Silurian	Geisonoceras	crebristriatum	Llandovery	438		1911.41						8.89611
	Orthoceras	gregarium	Wenlock	429.8		1390						5.13
	indet.		Ludlow	424.7		1783.35						4.06704
	Temperoceras?		Ludfordian	423.85		737.579						1.93484
Devonian	Temperoceras	ludense	Pridoli	421.16		536.093						0.599071
	Temperoceras	aequinudum	Lochkovian	416.32		1333						9.20975
	Cancellspyroceras	loricatum	Pragian	411.82		505.05						1.22364
	Deiroceras	hollardi	early Emsian	406.31		2001.83						48.9123
	Arthrophyllum	vermiculare	Late Emsian	397.735		431.118						0.406319
	Zeravshanoceras	priscum	Eifelian	390.71		1299.3						1.57288
	Basiloceras	goliath	Givetian (or Eifelian?)	385.13		1200						12
	Adnatoceras	naplense	Frasnian	377.23		409.158						0.43884
Carboniferous	Orthoceras	scheii	Famennian	365.505		497.88						1.17636
	? Rayonnoceras		Tournaisian	352.78		506.667						1.02678
	Rayonnoceras	solidiforme	Visean	338.5		2800						62.5065
	Actinoceras	vaughanianum	Serpukhovian	326.85		1197.55						8.70883
	Adnatoceras	ichinotaniense	Bashkirian	319.3		152.983						0.00712014
	Mooreoceras	normale	Moscovian	311.1		615.413						0.906271
	Mooreoceras	sp.	Sakmarian	291.81								0.0467721
Permian	Mooreoceras?	indet.	Artinskian	286.7								0.0174533
	Dolorthoceras	nakazawi	Roadian?	270.65								0.0012149
	Pseudorthoceras?	sp.	Wordian	265.59								0.00919748
	Houdongoceras	chaohuensis	Guadalupian	265.59								0.0101186
	Trematoceras	boreale	Olenekian	248.3		148.874						0.00658682
	Trematoceras	elegans	Anisian	244.082		363.68						0.0614265
	Trematoceras	triadicum (= elegans)	Ladinian	239.232		495						0.0419874
	Trematoceras	elegans	Carnian	232.15		572.594						0.374762
	Trematoceras	salinarium	Norian	216.5		584.2						0.174889
Triassic	Trematoceras	cf. triadicum	Rhaetian	203.55		423.921						0.0379837
	AMMONOIDS
Devonian	Anetoceras	mittmeyeri	Early Emsian	406.31			175						0.488138
	Mimagoniatites	bohemicus	Late Emsian	397.735			220						0.919937
	Agoniatites	expansus	Eifelian	390.71			481						8.02634
	Sellagoniatites	discoides	Givetian	385.13			300						2.17153
	Manticoceras		Frasnian	377.23			850						38.839
	Maeneceras	tabasense	Early Famennian	369.935			0						0.32923
	Costaclymenia		Middle Famennian	365.505			1000						60.9146
	Gonioclymenia	ali	Late Famennian	361.075			550						11.6341
Carboniferous	Merocanites	applanatus	Tournaisian	352.8			300						2.17153
	Merocanites	ogivalis	Visean	338.8			350						3.32778
	Eumorphoceras	bisulcatum	Serpukhovian	327.05			200						0.706535
	Megatrochoceras	striatum	Bashkirian	319.2			213						0.841143
	Glaphyrites	? subdiscus	Moscovian	311.1			480						7.98021
	Eoasianites	welleri	Kasimovian	305.35			290						1.97694
	Neopronorites	carboniferus	Gzhelian	301.3			75						0.612979
Permian	Juresanites	maximovae	Asselian	296.2			140						0.263135
	Mesometalegoceras	crenatum	Sakmarian	291.8			600						14.804
	Pseudoschistoceras	simile	Artinskian	286.8			200						0.706535
	Medlicottia	costellifera	Kungurian	278.255			400						4.81666
	Perrinites	vidriensis	Roadian	269.955			175						0.488138
	Timorites	gemmelaroi	Wordian	265.59			200						0.706535
	Timorites	giganteus	Capitanian	261.895			250						1.31068
	Timorites	intermedium	Wuchiapingian	256.825			250						1.31068
	Otoceras	concavum	Changsinghian	253.02			190						0.612979
Triassic	Otoceras	boreale	Induan	251.55			450						6.67417
	Churkites	noblei	Olenekian	249.2			323						2.66443
	Discoptychites	dux	Anisian	244.6			335						2.94765
	Discoceratites	semipartitus	Ladinian	239.5			415						5.3336
	Sagenites	minaensis	Carnian	232			241						1.18414
	Pinacoceras	metternichi	Norian	217.75			1040						67.9032
	Arcestes		Rhaetian	204.95			200						0.706535
Jurassic	Schlotheimia		Hettangian	200.45			800						74.9851
	Arietites	cf. bucklandi	Sinemurian	196.2			830						36.3607
	Pseudamaltheus	engelhardti	Pliensbachian	188.55			390						4.49053
	Phylloceras	heterophyllum	Toarcian	179.45			800						32.8366
	Brasilia		Aalenian	172.8			379						4.14848
	Lytoceras		Bajocian	169.55			1500						187.22
	Procerites	laeviplex	Bathonian	166.75			400						4.17886
	Reineckeidae		Callovian	163.4			840						32.1508
	Lobolytoceras		Oxfordian	158.15			1540						201.374
	Lytoceras		Kimmeridgian	152			1925						373.566
	Corbinites occidentalis		Tithonian	147.1			1320						131.406
Cretaceous	Tollia	tolli	Berriasian	142.4			150						0.318532
	Delphinites	alatyrensis	Valanginian	136.2			270						1.62201
	Speetoniceras	versicolor	Hauterivian	129.185			297						2.11192
	Emericiceras		Barremian	123.585			790						31.7125
	Cheloniceras		Aptian	117.2			600						14.804
	Eogaudryceras		Albian	106.75			680						20.9365
	Puzosia	dibleyi	Cenomanian	97.2			800						32.8366
	Pachydesmoceras	cf. pachydiscoide	Turonian	91.85			1180						96.3334
	Bhimaites	pinguis	Coniacian	88.05			288						1.93942
	Parapuzosia	leptophylla	Santonian	84.95			850						38.839
	Parapuzosia	seppenradensis	Campanian	77.85			2005						418.154
	Placenticeras	meeki	Maastrichtian	69.05			800						32.8366
	COLEOIDS
Carboniferous	Gordoniconus	beargulchensis	Serpukhovian	326.85				155						0.00913025
	Donovaniconus	oklahomensis	Moscovian	311.1				53						0.00275856
	Pabianoconus	starkensis	Kasimovian	305.35				125						0.01309
	Shimanskya	postremus	Gzhelian	301.3				200						0.020944
Triassic	Idahoteuthis	parisiana	Olenekian	248.3				49						0.00416042
	Mojsisovicsteuthis	boeckhi	Anisian	244.082				300						0.58847
	Ticinoteuthis	chuchichaeschtli	Ladinian	239.232				150						0.0885197
	Mojsisovicsteuthis		Carnian	232.15				180						0.145692
	Aulacoceras	sulcatum	Norian	216.5				300						0.58847
Jurassic	Clarkeiteuthis	montefiori	Hettangian	200.45				140						0.17
	Loligosepia	bucklandi	Sinemurian	196.2				350						0.896775
	Passaloteuthis	bisulcata	Pliensbachian	188.55				400						1.29172
	Youngibelus	gigas	Toarcian	179.45				500						0.374
	Mesoteuthis		Aalenian	172.8				216.667						0.241817
	Megateuthis	elliptica	Bajocian	169.55				1360						36.6141
	Pachyteuthis		Bathonian	166.75				276.5						0.206822
	Trachyteuthis		Callovian	163.4				330						0.763566
	Trachyteuthis	chilensis	Oxfordian	158.15				221						0.255264
	Trachyteuthis	nusplingensis	Kimmeridgian	152				280						0.487347
	Leptoteuthis	gigas	Tithonian	146.15				1300						15
Cretaceous	Liobelus	acrei	Valanginian	134.825				250						0.357545
	Hibolithes	jaculoides	Hauterivian	129.185				258.333						0.391064
	Dorateuthis	stahleckeri	Barremian	123.585				270						0.441239
	Donovaniteuthis	stuehmeri	Aptian	117.2				330						0.763566
	Eromangateuthis	soniae	Albian	106.75				1200						16
	Trachyteuthis	bacchiai	Cenomanian	97.2				360						0.968543
	Boreopeltis	ifrimae	Turonian	91.85				470						7
	Enchoteuthis		Coniacian	88.05				520						2.64585
	Niobrarateuthis	bonneri	Santonian	84.95				500						8
	Enchoteuthis	melanae	Campanian	77.85				2000						320
	Belemnella	kazimiroviensis	Maastrichtian	69.1				216.667						0.241817
Cainozoic	Sepia	fabianschwankei	Miocene	14.1815				110						0.0379247
	Mesonychoteuthis	hamiltoni	Recent	0				3000						490
